# Supplementary material for: Psychological Responses to Home-Working Practices: A Network Analysis of Relationships with Health Behaviour and Wellbeing
Source: Behav Sci (Basel). 2024 Nov 5;14(11):1039. doi: 10.3390/bs14111039 (PMC11591258; doi:10.3390/bs14111039)
Supplement: Supplementary file 1 [file behavsci-14-01039-s001.zip]

Archive with 1 entries (1 files):
- behavsci-3114337-supplementary.pdf
